# Supplementary material for: Purulent pericarditis caused by Streptococcus pyogenes: a case report and review
Source: Eur Heart J Case Rep. 2025 Apr 3;9(4):ytaf156. doi: 10.1093/ehjcr/ytaf156 (PMC11983273; doi:10.1093/ehjcr/ytaf156)
Supplement: ytaf156_Supplementary_Data [file ytaf156_supplementary_data.zip]

Archive with 3 entries (3 files):
- Apical.mov
- PLAX.mov
- Subcostal.mov
